# Supplementary material for: Development and Validation of a NEWS2-Enhanced Multivariable Prediction Model for Clinical Deterioration and In-Hospital Mortality in Hospitalized Adults
Source: Medicina (Kaunas). 2025 Aug 27;61(9):1543. doi: 10.3390/medicina61091543 (PMC12471953; doi:10.3390/medicina61091543)
Supplement: Supplementary file 1 [file medicina-61-01543-s001.zip]

Archive with 1 entries (1 files):
- medicina-3791393-supplementary.pdf
